# Supplementary material for: Data on the daily electricity load profile and solar photovoltaic (PV) system components for residential buildings in Lagos, Nigeria
Source: Data Brief. 2020 Apr 13;30:105531. doi: 10.1016/j.dib.2020.105531 (PMC7186491; doi:10.1016/j.dib.2020.105531)
Supplement: Supplementary file 2 [file mmc2.xml]

<?xml version="1.0" encoding="utf-8" standalone="no"?>
<data>
  <datasets>
    <author>enongenekevin@yahoo.com</author>
    <type>0</type>
    <dataset>
      <value>6</value>
      <reason>Other (please explain)</reason>
      <comments>I have submitted my raw data as a supplementary data file along with my manuscript</comments>
    </dataset>
  </datasets>
</data>
